# Supplementary material for: Response of Energy Reserves in Entomopathogenic Nematodes to Drought-Stress and Expression Analysis of Energy Metabolism-Related Genes in Arid Areas
Source: Insects. 2025 Dec 23;17(1):22. doi: 10.3390/insects17010022 (PMC12841759; doi:10.3390/insects17010022)
Supplement: Supplementary file 1 [file insects-17-00022-s001.zip]

Archive with 3 entries (2 files):
- Supplementary figure/
- Supplementary figure/Supplementary Figure 1.tif
- Supplementary figure/Supplementary Figure 2.tif
